# Supplementary material for: Histone demethylase JARID1C/KDM5C regulates Th17 cells by increasing IL-6 expression in diabetic plasmacytoid dendritic cells
Source: JCI Insight. 2024 Jun 24;9(12):e172959. doi: 10.1172/jci.insight.172959 (PMC11383169; doi:10.1172/jci.insight.172959)
Supplement: Supporting data values [file jciinsight-9-172959-s113.xlsx]

## Sheet: Figure 1
FIGURE 1B
% PDCA+, CD11+ cells per total viable cells
	DIO
Days	Mean	SEM	N
0	0.012834	0.002154	6
1	0.11415	0.007612	6
2	0.005363	0.000766	6
3	0.005813	0.000663	6
5	0.001115	9.47e-05	6
7	0.002148	0.000452	6
FIBURE 1C
IL-6 mRNA fold expression			TGF-beta mRNA fold expression
ND	DIO		ND	DIO
0.7507	2.1505		0.9461	2.5997
1.0413	2.27		0.8293	3.8353
1.2793	2.0458		1.2746	6.894
FIGURE 1D
ELISA IL-6			ELISA TGFbeta
ND	DIO		ND	DIO
69	86		631	718
55	62		639	712
48	83		647	726
46	86

## Sheet: Figure 2
FIGURE 2A			FIGURE 2B			FIGURE 2C			FIGURE 2D			FIGURE 2E			FIGURE 2F
Jarid1C wound pDCs Expression			ChIP H3K4me3 on IL6 promoter			ChIP Jarid1c on IL6 promoter			Il6 mRNA after rec Jarid1c			ELISA IL6 after rec JARID1C			IL17A in CD4 Tcells after co-culture with pDC supernatant
ND	DIO		ND	DIO		ND	DIO		-rJARID1C	+rJARID1C		-rJARID1C	+rJARID1C		stim	stim+ NDsup med	stim+ NDsup Jarid Inhi	stim+ NDsup Jarid Inhi+IgG	stim+ NDsup Jarid Inhi + anti IL6
0.905	0.2745		0.0027829	0.0811512		1.07969	0.0047557		5.9086	1.1497		45	41		0.932635	1.69533	4.44089	2.65763	0.936204
0.2685	0.1888		0.011261	0.0517969		1.18493	0.0012237		3.9493	3.5508		42	38		0.766118	1.11309	3.63453	2.19602	0.658724
4.116	0.7634		0.0033193	0.0193748		0.763458	0.0380376		5.5855	3.6204		44	38		1.3988	1.48997	2.90566	2.40176	0.800467
1.0323	0.7173
0.9347	1.0153
1.0363	0.9321

## Sheet: Figure 3
FIGURE 3A			FIGURE 3B			FIGURE 3C			FIGURE 3D			FIGURE 3E
Il6 mRNA			Jarid1c ChIP on Il6 Promoter			H3K4me3 ChIP on Il6 Promoter			Il6 mRNA			H3K4me3 ChIP on Il6 Promoter
- IFNb	+ IFNb		- IFNb	+ IFNb		- IFNb	+ IFNb		IFNb	IFNb + Jarid1 inhibition		IFNb	IFNb + Jarid1 inhibition
5.9086	0.0076		0.0945115	6.1555		0.608196	0.350547		0.7404	70.7688		2.51535	16.7041
3.9493	0.0088		0.0066031	0.291509		0.645595	0.480963		0.8604	72.1418		1.79054	8.22953
5.5855	0.016		0.0491833	4.51644		0.677469	0.252756		1.5697	58.4314		1.30914	1.03236
												1.52879	26.738
												1.43525	12.8491
												2.64844	0.386451
FIGURE 3F			FIGURE 3G			FIGURE 3H			FIGURE 3I			FIGURE 3J			FIGURE 3K
Jarid1c ChIP on Il6 promoter			H3K4me3 ChIP on Il6 promoter			Il6 mRNA expression			Jarid1c ChIP on Il6 promoter			H3K4me3 ChIP on Il6 promoter			Il6 mRNA expression
IFNAR+	IFNAR-		IFNAR+	IFNAR-		IFNAR+	IFNAR-		IFNbeta	IFNb + Tyk2i		IFNbeta	IFNb + Tyk2i		IFNbeta	IFNb + Tyk2i
1.39707	0.443027		0.597205	0.791614		1.4848	10.4012		3.12851	1.2248		1.30914	5.29189		0.7404	134.351
0.24978	0.105423		0.419336	0.850579		0.8911	4.7788		2.15492	0.383641		1.52879	1.21375		0.8604	53.5667
0.496127	0.299976		0.17429	1.50659		0.7558	12.5987		1.79945	0.850786		1.43525	2.06535		1.5697	280.114
1.40916	0.306815					0.9015	12.3069		1.66026	1.36328		0.129777	3.90083
0.345635	0.11255					1.3193	10.2736		5.59576	2.34974		0.549523	1.57212
0.580248	0.300173					0.8408	10.2636			1.06888		0.725253	2.07884
FIGURE 3L			FIGURE 3M			FIGURE 3N
Jarid1c ChIP on Il6 promoter			H3K4me3 ChIP on Il6 promoter			Il6 mRNA expression
IFNb	IFNb + Tofacitinib		IFNb	IFNb + Tofacitinib		IFNb	IFNb + Tofacitinib
3.12851	0.375086		2.51535	2.49893		0.7404	53.7572
2.15492	0.667017		1.79054	4.74457		0.8604	64.4358
1.79945	0.109771		1.30914	4.36449		1.5697	52.6301
1.66026	0.171801		1.52879	2.35956
5.59576			1.43525	1.50807
			2.64844	3.54954

## Sheet: Figure 4
FIGURE 4A			FIGURE 4B			FIGURE 4C					FIGURE 4D
RorYt Flow Cytometry			Il17a Flow Cytometry			RorYt Flow cytometry					IL17a Flow cytometry
ND	DIO		ND	DIO		Naive T-cells	Naive T-cell + IL6R inhibition	Alk5f/wtCD4Cre+ T-cells	Alk5f/wtCD4Cre+ T-cells + IL6R inhibition		Naive T-cells	Naive T-cell + IL6R inhibition	Alk5f/wtCD4Cre+ T-cells	Alk5f/wtCD4Cre+ T-cells + IL6R inhibition
42.9	45.3		31.3	35		82.5	70	51.3	46.2		72.8	31.7	22.8	17.8
41.3	44.1		34.5	42.3		80.5	69.3	47.2	42.5		71.7	32.8	26.1	17.2
43.4	45.1		33.3	41.5		82.4	69.9	47.4	36.8		69.1	34.5	23.6	18
						80.2	68.2	46.7	43.6		66.5	31.3	25.7	16.5
FIGURE 4F				FIGURE 4G
RorYt in Wound CD4+ Tcells				ELISA IL17A
ND	DIO			ND	DIO
0.65	1.02			18.883	217.687
0	0.46			16.477	294.913
0.2	0.17			35.642	312.265
0.12	0.53
	0.77
FIGURE 4H
Percent initial wound area DIO mice
Day	IL17+ mice	SEM	IL17- mice	SEM
0	100		100
1	112.012	4.45574	105.491	6.26185
2	97.8865	7.40571	89.8391	5.60114
3	72.0562	5.3778	56.405	5.32932
4	69.2182	6.61223	40.9501	2.42411
5	48.5627	5.8621	28.7589	3.35002
6	31.1416	3.04554	18.1772	1.67816
7	17.5089	2.88898	14.4347	1.13201

## Sheet: Supplemental Figure 2
SUP FIGURE 2A			SUP FIGURE 2B			SUP FIGURE 2C			SUP FIGURE 2D
mll1			Jarid1a			Jarid1b			Jarid1d
ND	DIO		ND	DIO		ND	DIO		ND	DIO
1.536	0.286		1.1705	1.501		0.6475	0.6061		0.905	1.8096
0.6425	0.3811		0.8156	0.9328		0.9771	1.2707		0.8752	2.5026
1.0133	0.1682		1.0474	0.7142		1.5806	0.5228		1.2625	2.5048

## Sheet: Supplemental Figure 3
SUP FIGURE 3A			SUP FIGURE 3B			SUP FIGURE 3C
H3K9me3 ChIP on Il6 Promoter			H3K27me3 ChIP on Il6 Promoter			H3Aectylases ChIP on Il6 Promoter
ND	DIO		ND	DIO		ND	DIO
0.134255	0.406665		0.0667584	0.228431		0.0217134	0.133722
0.161284	0.337083		0.0251271	0.125288		0.0224814	0.185864
0.219106	0.318629		0.0198741	0.113817		0.0474017	0.0786044

## Sheet: Supplemental Figure 7
Wound curve of pDC kinetics
Percent PDCA+, CD11c+ cells per total viable cells
	ND			DIO
	Mean	SEM	N	Mean	SEM	N
Day 0	0.056346	0.018988	5	0.012834	0.002154	6
Day 1	0.216468	0.01512	6	0.11415	0.007612	6
Day 2	0.050695	0.00326	6	0.005363	0.000766	6
Day 3	0.091652	0.003426	6	0.005813	0.000663	6
Day 5	0.032952	0.002675	6	0.001115	9.47e-05	6
Day 7	0.011197	0.000411	6	0.002148	0.000452	6

## Sheet: scRNA Data
For bulk RNA sequencing and scRNA-Seq data accession, numbers include GSE154556 and GSE154557 (Gene Expression Omnibus).
